# Supplementary material for: Liposome Encapsulation Enhances the Antidiabetic Efficacy of Silibinin
Source: Pharmaceutics. 2024 Jun 13;16(6):801. doi: 10.3390/pharmaceutics16060801 (PMC11207473; doi:10.3390/pharmaceutics16060801)
Supplement: Supplementary file 1 [file pharmaceutics-16-00801-s001.zip]

Archive with 1 entries (1 files):
- pharmaceutics-3036366-supplementary.pdf
